# Supplementary material for: Short-term effect of anti-VEGF for chronic central serous chorioretinopathy according to the presence of choroidal neovascularization using optical coherence tomography angiography
Source: PLoS One. 2021 Jan 11;16(1):e0245342. doi: 10.1371/journal.pone.0245342 (PMC7799826; doi:10.1371/journal.pone.0245342)
Supplement: S1 Data — (XLSX) [file pone.0245342.s001.xlsx]

## Sheet: Sheet1
Group	Age	Sex(1: M, 2: F)	Laterality (1: right, 2: left)	SE	IOP	BCVA	logMAR	CMT	CT	pachyvessel	Cavern	1m BCVA	1m logMAR	1m CMT	1m CT	1m pachyvessel	1m Cavern
1	63	2	1	0.875	19	0.2	0.69897	444	385	212	1	0.2	0.69897	286	269	205	1
1	53	2	2	-1.5	14	0.7	0.154902	357	341	222	0	0.7	0.154902	280	340	218	0
1	53	1	2	-2.17	15	0.8	0.09691	324	285	240	0	1	0	281	272	240	0
1	53	1	1	-2	16	0.8	0.09691	329	301	172	1	1	0	289	317	174	1
1	40	2	2	-0.25	10	0.7	0.154902	434	337	245	0	0.7	0.154902	281	251	277	0
1	63	1	2	-0.75	13	0.4	0.39794	340	292	177	1	0.5	0.30103	238	351	161	1
1	51	1	2	-1.5	14	0.3	0.522879	337	405	295	0	0.4	0.39794	231	401	239	0
1	59	1	2	0.25	8	0.9	0.0457575	334	258	194	0	1	0	347	241	213	0
1	55	1	2	0.125	12	0.6	0.221849	275	488	158	0	0.7	0.154902	227	351	103	0
1	50	2	2	-0.75	15	0.9	0.0457575	235	340	246	0	1	0	227	312	235	0
1	49	1	1	-0.25	12	0.6	0.221849	275	313	242	0	0.6	0.221849	182	297	267	0
1	35	1	2	-0.5	12	0.9	0.0457575	343	394	294	0	1	0	239	381	239	0
1	58	2	2	1.75	13	0.6	0.221849	465	474	246	1	0.6	0.221849	240	471	159	0
1	42	1	2	-0.75	12	0.7	0.154902	367	353	242	1	0.7	0.154902	250	344	200	1
1	44	1	2	0.5	18	0.4	0.39794	492	242	177	0	0.7	0.154902	271	241	158	0
1	48	1	1	-0.75	14	0.8	0.09691	329	344	187	0	1	0	314	328	197	0
1	48	1	1	1.325	11	0.8	0.09691	284	454	194	0	0.8	0.09691	210	380	187	0
1	55	1	1	0.625	16	0.05	1.30103	390	498	449	0	0.05	1.30103	361	475	429	0
1	55	1	1	0.65	12	0.05	1.30103	361	475	429	0	0.1	1	355	460	426	0
1	55	1	2	0.325	14	0.9	0.0457575	216	420	274	4	1	0	217	413	287	4
1	44	1	1	-0.5	11	0.4	0.39794	305	402	264	1	0.8	0.09691	231	368	242	1
1	51	1	1	-1		0.6	0.221849	254	364	390	0	0.7	0.154902	246	348	338	0
1	56	1	2	0	13	0.9	0.0457575	423	370	194	2	1	0	353	323	200	5
1	41	1	1	-1.25	14	0.8	0.09691	345	415	219	1	1	0	293	404	202	0
1	18	2	1	-8	15	0.8	0.09691	345	340	217	0	1	0	264	301	207	0
1	52	1	1	0.25	11	0.2	0.69897	496	355	298	0	0.2	0.69897	410	344	243	0
1	67	1	1	0	8	0.2	0.69897	334	392	180	7	0.3	0.522879	318	384	165	5
1	58	1	1	0	19	0.3	0.522879	273	359	177	0	0.3	0.522879	240	346	219	0
1	54	1	2	-0.25	14	0.9	0.0457575	484	465	184	5	0.9	0.0457575	415	450	219	4
1	80	2	2	-0.25	10	0.5	0.30103	370	334	124	0	0.5	0.30103	217	301	124	0
1	44	1	1	3	19	0.8	0.09691	310	323	158	0	1	0	256	296	171	0
2	57	1	1	1.25	11	0.8	0.09691	251	411	266	0	0.8	0.09691	219	#REF!	268	0
2	64	2	2	0.25	11	0.5	0.30103	222	312	159	1	0.666667	0.176091	207	#REF!	144	1
2	58	1	2	0	11	0.8	0.09691	372	394	160	2	0.8	0.09691	314	#REF!	116	2
2	58	1	2	-0.175	8	0.285714	0.544068	356	396	176	2	0.4	0.39794	299	#REF!	111	2
2	55	1	2	2	10	1	0	245	380	177	1	1	0	250	#REF!	178	0
2	51	1	1	0.75	10	1	0	257	356	241	2	0.8	0.09691	241	#REF!	171	1
2	51	1	2	0.675	13	1	0	522	497	246	3	1	0	343	#REF!	226	0
2	56	1	2	0.25	12	1	0	290	361	168	1	1	0	295	#REF!	156	1
2	53	1	2	0	15	0.666667	0.176091	265	388	348	0	0.8	0.09691	228	#REF!	333	3
2	54	1	2	1.175	10	0.2	0.69897	332	476	307	0	0.2	0.69897	265	#REF!	303	0
2	40	1	1	0.25	16	1	0	400	352	194	1	0.8	0.09691	361	#REF!	215	0
2	49	1	2	-0.75	11	1	0	257	553	370	0	0.8	0.09691	271	#REF!	395	0
2	36	1	1	-0.5	13	0.05	1.30103	287	338	286	2	F.C	2	211	#REF!	237	1
2	36	1	2	-0.5	14	0.5	0.30103	558	493	367	2	0.5	0.30103	651	#REF!	354	2
2	66	2	1	0.75	11	0.666667	0.176091	239	406	156	0	0.666667	0.176091	249	#REF!	131	0
2	47	1	1	0	13	1	0	321	584	406	0	1	0	256	#REF!	406	0
2	54	1	1	-0.5	12	0.666667	0.176091	223	431	248	0	0.8	0.09691	213	#REF!	264	0
2	40	1	1	-0.5	15	0.666667	0.176091	498	394	222	0	0.8	0.09691	273	#REF!	218	0
2	62	1	2	1	11	0.666667	0.176091	297	451	258	0	0.666667	0.176091	303	#REF!	245	0
2	47	1	1	-0.75	14	0.666667	0.176091	277	464	255	0	0.2	0.69897	498	#REF!	216	0
2	37	1	2	-0.25	13	0.285714	0.544068	350	361	264	0	0.666667	0.176091	530	#REF!	235	0
2	47	1	2	-1.5	12	0.666667	0.176091	306	447	202	0	0.8	0.09691	245	#REF!	206	0
2	56	1	2	-2.5	17	0.2	0.69897	238	361	317	0	0.2	0.69897	268	#REF!	299	2
2	54	1	1	-0.25	11	0.666667	0.176091	292	358	157	0	0.4	0.39794	407	#REF!	157	0
2	38	1	2	0.5	11	1	0	413	501	366	1	1	0	378	#REF!	331	3
2	35	1	2	-0.25	15	1	0	347	311	252	0	1	0	290	#REF!	210	0
2	56	1	2	-3.75	14	0.2	0.69897	277	372	197	0	0.285714	0.544068	279	#REF!	195	0
2	57	2	2	1.5	15	1	0	207	364	227	1	1	0	215	#REF!	247	0
2	43	1	2	0	23	0.666667	0.176091	356	484	268	2	0.4	0.39794	299	#REF!	255	2
2	71	1	2	1.175	12	0.666667	0.176091	427	524	234	0	0.666667	0.176091	312	#REF!	209	0
